# Supplementary material for: Psychometric properties of the Infant Motor Profile (IMP): A scoping review protocol
Source: PLoS One. 2022 Nov 16;17(11):e0277755. doi: 10.1371/journal.pone.0277755 (PMC9668196; doi:10.1371/journal.pone.0277755)
Supplement: S2 File — (XLSX) [file pone.0277755.s002.xlsx]

## Sheet: Página1
Reviewer
Date
Paper identification	CODE 01	CODE 02	CODE 03	CODE 04	CODE 05	CODE 06	CODE 07	CODE 08	CODE 09	CODE 10	...
Author
Country
Title
Year of Publication
Journal
Source
 Databases										
 CINAHL with Full Text										
 Cochrane Library										
 Excerpta Medica Database (EMBASE)										
 Lilacs										
 PsycINFO										
 Pubmed Central										
 ScIELO.ORG										
 Science Direct										
 Web of Science										
 Grey literature										
 Catalogs										
 Childlink										
 Contact with authors										
 Google Scholar										
 Health research websites										
 Health Services										
 IMP-manual										
 OpenDOAR										
 OpenGrey										
 Open access websites										
 Repositories										
 WHO ICTRP Search Portal										
 Zetoc										
Paper content and psychometric properties information
Study design
Purpose of the study
Type of population
Inclusion criteria
Exclusion criteria
Number of infants/children assessed
Instruments used to evaluate:
 Construct validity (type and validation):										
 Concurrent validity (type and validation):										
 Predictive validity (type and validation):										
 Others (what, type and validation):										
Interventions
Validity of method to study interrater reliability
Validity of method to study intrarater reliability
Types of psychometric properties tested and results
 Reliability. Values reported (α Cronbach or split-half statistics):										
 Intrarater reliability. Values reported (intra-class correlation coefficients [ICC] or kappa):										
 Interrater reliability. Values reported (intra-class correlation coefficients [ICC] or kappa):										
 Validity										
 Construct validity. Values reported (Odds-ratio and confidence interval):										
 Concurrent validity. Values reported (Spearman’s rank correlation coefficient and confidence interval; and/or Kruskal–Wallis test):										
 Predictive validity. Values reported (Mann–Whitney U test to compare areas under the receiver operating characteristic [ROC] curves):										
 Responsivity. Values reported (Effect size and Ceiling/Floor Effects):										
 Risk of bias										
 Selection bias study group										
 Observer bias										
 Bias reporting study results										
Conclusion
Other relevant information
